# Supplementary material for: Modeling and assessing Highly Pathogenic Avian Influenza (HPAI) spread, epidemiological control measures, and cost
Source: PLoS One. 2026 Apr 30;21(4):e0340004. doi: 10.1371/journal.pone.0340004 (PMC13132439; doi:10.1371/journal.pone.0340004)
Supplement: S1 File — (XLSX) [file pone.0340004.s001.xlsx]

## Sheet: Sensitivity
## NAADSM scenario output summary (epidemiology)
## Production type: All production types
## Summary of 1000 iterations
Sensivity Scenarios
Epidemiological statistics		Scenario 1- Destrcution Capcity					Scenario 2- Destrcution Capcity2					Scenario 3- Vaccination Capcity				Scenario 4-Recombinant Vaccines
Output	Output Description	Mean	StdDev	Low	High		Mean	StdDev	Low	High		Mean	StdDev	Low	High	Mean	StdDev	Low	High
tscUSusc	Total number of herds that become susceptible over the iterations.	45	0	45	45		45	0	45	45		45.15	0.39	45	48	45.16	0.44	45	49
tscASusc	Total number of animals that become susceptible over the iterations.	51159575	0	51159575	51159575		51159575	0	51159575	51159575		5.13121e+07	1.07533e+06	51159575	64381100	5.13782e+07	1.36959e+06	51159575	64649575
tscULat	Total number of herds that become latent over the iterations.	4.57	2.82	1	13		4.57	2.74	1	13		5.19	2.5	1	13	5.44	2.62	1	13
tscALat	Total number of animals that become latent over the iterations.	4.19574e+06	5.92166e+06	9000	31732534		4.32214e+06	6.01112e+06	9000	30681556		4.84719e+06	6.00161e+06	9000	30682556	5.51261e+06	6.42494e+06	9000	33274034
tscUSubc	Total number of herds that become subclinical over the iterations.	32.82	19.05	1	46		33.4	18.65	1	46		40	14.22	1	48	40.07	14.11	1	48
tscASubc	Total number of animals that become subclinical over the iterations.	3.76399e+07	2.24915e+07	9000	51168575		3.83979e+07	2.20574e+07	9000	51168575		4.52857e+07	1.65224e+07	9000	64341800	4.54438e+07	1.6439e+07	9000	64658575
tscUClin	Total number of herds that become clinical over the iterations	30.33	17.62	1	46		30.86	17.24	1	46		40	14.22	1	48	40.07	14.11	1	48
tscAClin	Total number of animals that become clinical over the iterations	3.64214e+07	2.18133e+07	9000	51168575		3.71713e+07	2.1399e+07	9000	51168575		4.52857e+07	1.65224e+07	9000	64341800	4.54438e+07	1.6439e+07	9000	64658575
tscUNImm	Total number of herds that become naturally immune over the iterations.	0.11	0.36	0	3		0.1	0.37	0	3		4.03	2.41	0	12	3.97	2.36	0	11
tscANImm	Total number of animals that become naturally immune over the iterations.	174097	1.18794e+06	0	13000000		90398.1	763944	0	13000000		4.30938e+06	5.70656e+06	0	31916534	4.42421e+06	5.7267e+06	0	30331134
tscUVImm	Total number of herds that become vaccine immune	0	0	0	0		0	0	0	0		0.22	0.46	0	2	0.22	0.45	0	3
tscAVImm	Total number of animals that become vaccine immune	0	0	0	0		0	0	0	0		2290	5087.41	0	50000	2250	4822.94	0	50000
tscUDest	Total number of herds that are destroyed over the course of an iteration	33.14	18.84	1	46		33.69	18.45	1	46		0	0	0	0	0	0	0	0
tscADest	Total number of Animals in all units that are destroyed over the course of an iteration	3.76495e+07	2.24699e+07	9000	51168575		3.84013e+07	2.20398e+07	9000	51168575		0	0	0	0	0	0	0	0
tscUDead	Total number of herds that are dead from the disease over the course of an iteration	0.81	1.43	0	10		0.69	1.31	0	8		35.97	12.94	0	46	36.11	12.84	0	46
tscADead	Total number of Animals in all units that are dead from the disease over the course of an iteration	1.01473e+06	2.95268e+06	0	22785640		1.01931e+06	3.18045e+06	0	24673953		4.09764e+07	1.58704e+07	0	51168575	4.10196e+07	1.5737e+07	0	51168575
infcUIni	Total number of herds that are initially infected at the beginning of an iteration.	1	0	1	1		1	0	1	1		1	0	1	1	1	0	1	1
infcAIni	Total number of animals in units that are initially infected at the beginning of an iteration.	9000	0	9000	9000		9000	0	9000	9000		9000	0	9000	9000	9000	0	9000	9000
infcUAll	Total number of herds that are initially infected over the iterations	31.83	19.05	0	45		32.41	18.65	0	45		39	14.22	0	47	39.07	14.11	0	47
infcAAll	Total number of animals in all units that become infected over the course of an iteration ( not including initially infected units)	3.76315e+07	2.24919e+07	0	51159575		3.83897e+07	2.20578e+07	0	51159575		4.52767e+07	1.65224e+07	0	64332800	4.54348e+07	1.6439e+07	0	64649575
adqcUAir	Total number of herds adequately exposed by airborne spread over the course of an iteration	778.27	487.84	0	1595		779.51	469.48	0	1570		1907.45	725.4	0	3012	1897.69	715.18	0	2905
adqcAAir	Total number of Animals in all units adequately exposed by airborne spread over the course of an iteration	-1.41057e+08	6.55734e+08	-1883300892	2210684820		-2.17769e+08	6.42049e+08	-1876179164	2241090233		1.41553e+08	1.03525e+09	-1894593647	2474133433	1.03153e+08	1.02645e+09	-1878007268	2461753730
adqcUDir	Total numberof herds infected by direct contact over the iterations.	0.85	1.11	0	6		0.8	0.97	0	6		0.97	1.14	0	8	0.96	1.08	0	6
adqcADir	Total number of animals infected by direct contact over the iterations	351358	899023	0	13922414		325739	853748	0	13990414		367080	781356	0	13000000	478912	1.44898e+06	0	15013703
adqcUInd	Total numberof herds infected by indirect contact over the iterations.	9.82	7.7	0	34		9.52	7.48	0	35		11.03	6.8	0	37	10.83	6.71	0	34
adqcAInd	Total number of animals infected by indirect contact over the iterations.	4.03439e+06	3.98622e+06	0	30056799		3.8091e+06	3.84949e+06	0	29566659		4.64352e+06	3.80492e+06	0	26505887	4.5482e+06	3.78938e+06	0	29601982
adqcULcl	Total number of herds adequately exposed by local-area spread over the course of an iteration	436.4	273.87	0	895		435.9	263.05	0	884		1061.86	407.34	0	1658	1055.75	401.05	0	1641
adqcALcl	Total number of Animals in all units adequately exposed by local-area spread over the course of an iteration	-5.64656e+08	1.34354e+09	-2087790356	2204908455		-5.13165e+08	1.41478e+09	-2081457397	2215897760		7.20451e+08	9.15334e+08	-1972960318	2306894423	7.19816e+08	8.77012e+08	-1953347250	2312383032
adqcUAll	Total number of herds infected over the iterations.	1225.34	768.48	0	2489		1225.73	738.91	0	2485		2981.31	1136.42	0	4682	2965.23	1119.74	0	4557
adqcAAll	Total number of animals infected over the iterations.	-7.01328e+08	1.25891e+09	-3106860527	2096375152		-7.26799e+08	1.28862e+09	-3025715149	2230684614		867014490	1.55056e+09	-3598695296	4349797599	8.27996e+08	1.50316e+09	-3432508203	4427601524
expcUDir	Total number of herds directly exposed to an infected herd over the iterations.	0.85	1.11	0	6		0.8	0.97	0	6		0.97	1.14	0	8	0.96	1.08	0	6
expcADir	Total number of animals directly exposed to an infected herd over the iterations.	351358	899023	0	13922414		325739	853748	0	13990414		367080	781356	0	13000000	478912	1.44898e+06	0	15013703
expcUInd	Total number of herds indirectly exposed to an infected herd over the iterations.	30.43	22.12	0	100		29.49	21.23	0	102		33.79	18.52	0	109	33.38	18.38	0	97
expcAInd	Total number of animals indirectly exposed to an infected herd over the iterations.	1.23101e+07	1.01747e+07	0	48752290		1.19334e+07	9.97524e+06	0	56950677		1.40951e+07	9.08457e+06	0	58216308	1.40483e+07	9.0595e+06	0	53031322
expcUAll	Total number of herds exposed to an infected herd over the iterations.	31.28	22.74	0	100		30.29	21.73	0	104		34.76	19.06	0	111	34.34	18.83	0	101
expcAAll	Total number of animals exposed to an infected herd over the iterations.	1.26615e+07	1.03914e+07	0	49742704		1.22591e+07	1.01197e+07	0	57873091		1.44622e+07	9.22246e+06	0	58233308	1.45272e+07	9.28181e+06	0	53686876
trcUDirFwd	Total number of herds subjected to diagnostic testing after a trace-forward of direct contact over the course of an iteration	0.58	0.87	0	5		0.56	0.8	0	5		0.67	0.92	0	5	0.63	0.82	0	5
trcADirFwd	Total number of animals in units subjected to diagnostic testing after a trace-forward of direct contact over the course of an iteration	258075	471335	0	2907578		240941	433559	0	2569828		286348	639942	0	13000000	291430	660812	0	15013703
trcUIndFwd	Total number of herds subjected to diagnostic testing after a trace-forward of indirect contact over the course of an iteration	16.22	11.93	0	56		15.85	11.65	0	55		18.01	10.31	0	61	17.94	10.33	0	52
trcAIndFwd	Total number of animals in units subjected to diagnostic testing after a trace-forward of indirect contact over the course of an iteration	6.11729e+06	5.84901e+06	0	38841131		5.86088e+06	5.50602e+06	0	32966832		7.13804e+06	5.61227e+06	0	43465138	7.10117e+06	5.49762e+06	0	34991138
trcUDirpFwd	Total number of herds directly exposed that could possibly have been traced-forward contact over the course of an iteration	0.58	0.87	0	5		0.56	0.8	0	5		0.68	0.92	0	5	0.63	0.82	0	5
trcADirpFwd	Total number of animals in all units directly exposed that could possibly have been traced-forward contact over the course of an iteration	260662	473750	0	2907578		244405	438312	0	2569828		290057	641535	0	13000000	292521	661003	0	15013703
trcUIndpFwd	Total number of herds indirectly exposed that could possibly have been traced-forward contact over the course of an iteration	20.34	14.79	0	66		19.83	14.34	0	68		22.62	12.91	0	78	22.49	12.74	0	66
trcAIndpFwd	Total number of animals in all units indirectly exposed that could possibly have been traced-forward contact over the course of an iteration	7.58399e+06	6.92511e+06	0	41232509		7.3191e+06	6.63753e+06	0	38275965		8.97091e+06	6.78282e+06	0	48562270	8.86288e+06	6.52602e+06	0	40909409
trcUDirBack	Total number of herds subjected to diagnostic testing after a trace-back of direct contact over the course of an iteration	0.27	0.55	0	3		0.24	0.5	0	3		0.3	0.58	0	4	0.34	0.63	0	4
trcADirBack	Total number of animals in units subjected to diagnostic testing after a trace-back of direct contact over the course of an iteration	336096	1.59713e+06	0	13840000		282085	1.46419e+06	0	13756789		424847	1.78401e+06	0	13168875	517613	2.03376e+06	0	18470000
trcUIndBack	Total number of herds subjected to diagnostic testing after a trace-back of indirect contact over the course of an iteration	12.99	10.51	0	51		12.49	9.98	0	49		15.61	9.52	0	48	15.27	9.23	0	51
trcAIndBack	Total number of animals in units subjected to diagnostic testing after a trace-back of indirect contact over the course of an iteration	1.27877e+07	1.26812e+07	0	81589564		1.21512e+07	1.25149e+07	0	92948054		1.59429e+07	1.33862e+07	0	79072410	1.5346e+07	1.25133e+07	0	77779929
trcUDirpBack	Total number of herds that could possibly have been traced-back from a detected unit after direct contact over the course of an iteration	0.28	0.55	0	3		0.24	0.5	0	3		0.31	0.58	0	4	0.34	0.63	0	4
trcADirpBack	Total number of animals in all units that could possibly have been traced-back from a detected unit after direct contact over the course of an iteration	336662	1.59705e+06	0	13840000		283868	1.46438e+06	0	13756789		433615	1.79635e+06	0	13168875	523772	2.03913e+06	0	18470000
trcUIndpBack	Total number of herds that could possibly have been traced-back from a detected unit after indirect contact over the course of an iteration	16.17	13.01	0	63		15.68	12.45	0	62		19.54	11.81	0	63	19.1	11.52	0	60
trcAIndpBack	Total number of animals in all units that could possibly have been traced-back from a detected unit after indirect contact over the course of an iteration	1.57068e+07	1.53073e+07	0	82570278		1.50131e+07	1.48425e+07	0	98331282		1.97586e+07	1.60871e+07	0	101512496	1.92308e+07	1.53217e+07	0	104111764
trcUDirAll	Total number ofherds subjected to diagnostic testing after a trace-forward or trace-back of direct contact over the course of an iteration	0.85	1.1	0	6		0.8	0.97	0	6		0.97	1.14	0	8	0.96	1.08	0	6
trcADirAll	Total number of animals in units subjected to diagnostic testing after a trace-forward or trace-back of direct contact over the course of an iteration	594171	1.67402e+06	0	14159211		523026	1.54145e+06	0	14679203		711195	1.89064e+06	0	14816289	809043	2.13005e+06	0	18882978
trcUIndAll	Total number of herds subjected to diagnostic testing after a trace-forward or trace-back of indirect contact over the course of an iteration	29.21	21.54	0	98		28.34	20.69	0	100		33.62	18.51	0	109	33.22	18.33	0	97
trcAIndAll	Total number of animals in units subjected to diagnostic testing after a trace-forward or trace-back of indirect contact over the course of an iteration	1.8905e+07	1.65515e+07	0	101163743		1.80121e+07	1.59647e+07	0	112200014		2.3081e+07	1.62503e+07	0	93014361	2.24471e+07	1.55641e+07	0	96324667
trcUAll	Total number of herds subjected to diagnostic testing after a trace-forward or trace-back of contact (either direct or indirect) over the course of an iteration	30.06	22.16	0	100		29.14	21.19	0	102		34.59	19.05	0	111	34.18	18.78	0	101
trcAAll	Total number of animals in units subjected to diagnostic testing after a trace-forward or trace-back of contact (either direct or indirect) over the course of an iteration	1.94992e+07	1.70257e+07	0	101307493		1.85351e+07	1.62338e+07	0	113139428		2.37922e+07	1.66359e+07	0	93936775	2.32562e+07	1.59677e+07	0	98113037
tocUDirFwd	Total number of trace-farward of direct contact that orginate at units at the designated over the course of an iteration	0.58	0.87	0	5		0.56	0.8	0	5		0.68	0.92	0	5	0.63	0.82	0	5
tocUIndFwd	Total number of trace-farward of indirect contact that orginate at units at the designated over the course of an iteration	20.34	14.79	0	66		19.83	14.34	0	68		22.62	12.91	0	78	22.49	12.74	0	66
tocUDirBack	Total number of trace-back of direct contact that orginate at units at the designated over the course of an iteration	0.28	0.55	0	3		0.24	0.5	0	3		0.31	0.58	0	4	0.34	0.63	0	4
tocUIndBack	Total number of trace-back of indirect contact that orginate at units at the designated over the course of an iteration	16.17	13.01	0	63		15.68	12.45	0	62		19.54	11.81	0	63	19.1	11.52	0	60
tocUDirAll	Total number of traces (farward or back) of direct contact that orginate at units at the designated type over the course of an iteration	0.86	1.12	0	6		0.8	0.98	0	6		0.99	1.16	0	8	0.97	1.08	0	6
tocUIndAll	Total number of traces (farward or back) of indirect contact that orginate at units at the designated type over the course of an iteration	36.51	26.97	0	127		35.51	25.98	0	124		42.16	23.48	0	134	41.59	23.16	0	119
tocUAll	Total number of traces (farward or back) of contact (direct or indirect) that orginate at units at the designated type over the course of an iteration	37.37	27.6	0	127		36.32	26.48	0	126		43.15	24.02	0	136	42.55	23.6	0	123
detcUClin	Total number of herds detected by clinical signs over the course of an iteration	30.24	17.58	1	46		30.83	17.23	1	46		39.33	14	1	48	39.49	13.92	1	48
detcAClin	Total number of animals in all units detected by clinical signs over the course of an iteration	3.62631e+07	2.17414e+07	9000	51168575		3.70673e+07	2.13644e+07	9000	51168575		4.40971e+07	1.63232e+07	9000	64341800	4.43884e+07	1.62825e+07	9000	64630275
detcUTest	Total number of herds detected by diagnostic testing over the course of an iteration	4.7	3.64	0	15		4.72	3.53	0	15		4.98	3.21	0	16	4.98	3.18	0	14
detcATest	Total number of animals in all units detected by diagnostic testing over the course of an iteration	2.40646e+06	3.02039e+06	0	34444083		2.38949e+06	3.1107e+06	0	30799125		2.57914e+06	2.67604e+06	0	21870164	2.78608e+06	3.09651e+06	0	21792904
detcUDead	Total number of herds detected dead from disease by self-reporting over the course of an iteration	0.81	1.43	0	10		0.69	1.31	0	8		35.9	12.91	0	46	36.03	12.81	0	46
detcADead	Total number of animals in all units detected dead from disease by self-reporting over the course of an iteration	1.00759e+06	2.95103e+06	0	22785640		1.00547e+06	3.15674e+06	0	24673953		4.08838e+07	1.58538e+07	0	51168575	4.09137e+07	1.57132e+07	0	51168575
detcUDeadD	Total number of herds detected dead from disease by destruction team over the course of an iteration	0.49	0.93	0	6		0.44	0.86	0	5		0	0	0	0	0	0	0	0
detcADeadD	Total number of animals in all units detected dead from disease by destruction team over the course of an iteration	614370	2.25972e+06	0	20103720		601502	2.31646e+06	0	22496525		0	0	0	0	0	0	0	0
detcUDeadV	Total number of herds detected dead from disease by vaccination team over the course of an iteration	0	0	0	0		0	0	0	0		0.15	0.41	0	3	0.19	0.45	0	3
detcADeadV	Total number of animals in all units detected dead from disease by vaccination team over the course of an iteration	0	0	0	0		0	0	0	0		335903	1.68747e+06	0	13880000	502074	2.15226e+06	0	13860669
detcUAll	Total number of detected herds to be Infected	32.48	18.84	1	46		33.06	18.44	1	46		39.82	14.15	1	46	39.9	14.04	1	46
detcAAll	Total number of detected animals to be Infected	3.75242e+07	2.24257e+07	9000	51168575		3.8263e+07	2.19889e+07	9000	51168575		4.49797e+07	1.64027e+07	9000	51168575	4.50724e+07	1.62833e+07	9000	51168575
detcUDeadAll	Total number of herds that were not detected until they entered the "dead from disease" state over the course of an iteration	0.03	0.18	0	2		0	0.09	0	1		0.49	0.78	0	6	0.43	0.73	0	6
detcADeadAll	Total number of Animals in all units that were not detected until they entered the "dead from disease" state over the course of an iteration	55083.8	547977	0	13000000		61753.7	813337	0	13000000		923843	2.4997e+06	0	19957397	763865	2.34172e+06	0	19837758
descUIni	total number of herds destroyed prior to the start of the simualtion	0	0	0	0		0	0	0	0		0	0	0	0	0	0	0	0
descAIni	total number of animals in all units destroyed prior to the start of the simualtion	0	0	0	0		0	0	0	0		0	0	0	0	0	0	0	0
descUDet	Total number of herds destroyed because disease was detected over the course of an iteration	29.88	17.4	0	46		30.58	17.11	0	46		0	0	0	0	0	0	0	0
descADet	Total number of animals in all units destroyed because disease was detected over the course of an iteration	3.55264e+07	21489194	0	51168575		3.63369e+07	2.1142e+07	0	51168575		0	0	0	0	0	0	0	0
descUDirFwd	Total number of herds destroyed due to a successful trace-forward of direct contact with an infected unit over the course of an iteration	0.1	0.33	0	2		0.12	0.35	0	2		0	0	0	0	0	0	0	0
descADirFwd	Total number of animals in all units destroyed due to a successful trace-forward of direct contact with an infected unit over the course of an iteration	58748.4	222849	0	1647414		59052.7	217517	0	1647414		0	0	0	0	0	0	0	0
descUIndFwd	Total number of herds destroyed due to a successful trace-forward of indirect contact with an infected unit over the course of an iteration	1.84	1.88	0	11		1.78	1.66	0	9		0	0	0	0	0	0	0	0
descAIndFwd	Total number of animals in all units destroyed due to a successful trace-forward of indirect contact with an infected unit over the course of an iteration	663941	1.49485e+06	0	14499947		589102	1.15571e+06	0	17218576		0	0	0	0	0	0	0	0
descUDirBack	Total number of herds destroyed due to a successful trace-back of direct contact with an infected unit over the course of an iteration	0.02	0.16	0	2		0.04	0.2	0	2		0	0	0	0	0	0	0	0
descADirBack	Total number of animals in all units destroyed due to a successful trace-back of direct contact with an infected unit over the course of an iteration	9685.71	80422.7	0	922414		52797.1	618908	0	13000000		0	0	0	0	0	0	0	0
descUIndBack	Total number of herds destroyed due to a successful trace-back of indirect contact with an infected unit over the course of an iteration	0.49	0.89	0	8		0.49	0.82	0	6		0	0	0	0	0	0	0	0
descAIndBack	Total number of animals in all units destroyed due to a successful trace-back of indirect contact with an infected unit over the course of an iteration	385776	1.26612e+06	0	17657556		358045	1.17349e+06	0	20103720		0	0	0	0	0	0	0	0
descURing	Total number of herds destroyed because they were in a destruction ring over the course of an iteration	0	0	0	0		0	0	0	0		0	0	0	0	0	0	0	0
descARing	Total number of animals destroyed because they were in a destruction ring over the course of an iteration	0	0	0	0		0	0	0	0		0	0	0	0	0	0	0	0
descUDcd	Total number of herds that required only disposal, cleaning,and disinfection over the course of an iteration	0.8	1.43	0	10		0.69	1.31	0	8		0	0	0	0	0	0	0	0
descADcd	Total number of animals in all units that required only disposal, cleaning,and disinfection over the course of an iteration	1.00497e+06	2.95139e+06	0	22785640		1.00547e+06	3.15674e+06	0	24673953		0	0	0	0	0	0	0	0
descUDcdInDestrQueue	Total number of herds that died from disease while in the destruction queue and required only disposal, cleaning,and disinfection over the course of an iteration	0.65	1.19	0	8		0.59	1.13	0	6		0	0	0	0	0	0	0	0
descADcdInDestrQueue	Total number of animals in all units that died from disease while in the destruction queue and required only disposal, cleaning,and disinfection over the course of an iteration	801633	2.63744e+06	0	22785640		782193	2.7834e+06	0	24673953		0	0	0	0	0	0	0	0
descUAll	Total number of herds destroyed for any reaseon ( including units requiring only disposal, cleaning,and disinfection over the course of an iteration	33.14	18.84	1	46		33.69	18.45	1	46		0	0	0	0	0	0	0	0
descAAll	Total number of animals in all units destroyed for any reaseon ( including units requiring only disposal, cleaning,and disinfection over the course of an iteration	3.76495e+07	2.24699e+07	9000	51168575		3.84013e+07	2.20398e+07	9000	51168575		0	0	0	0	0	0	0	0
deswUMax	Maximum number of herds in queue for destruction on any given day over the course of an iteration	15.61	10.09	1	41		15.53	9.6	1	40		0	0	0	0	0	0	0	0
deswAMax	Maximum number of animals in all units in queue for destruction on any given day over the course of an iteration	2.2371e+07	1.5422e+07	9000	50644525		2.25277e+07	1.50268e+07	9000	50742275		0	0	0	0	0	0	0	0
deswUMaxDay	the first simulation day on which the maximum number of herds in queue for destruction was reached	7.63	2.87	2	16		7.71	2.81	2	14		0	0	0	0	0	0	0	0
deswAMaxDay	the first simulation day on which the maximum number of animals in queue for destruction was reached	6.92	2.65	2	17		6.95	2.58	2	15		0	0	0	0	0	0	0	0
deswUTimeMax	Maximum number of days spent in queue for destruction by any single herd over the course of an iteration	4.59	1.86	2	10		4.58	1.78	2	10		0	0	0	0	0	0	0	0
deswUTimeAvg	Average number of days spent in queue for destruction by each herd that was vaccinated over the course of an iteration	2.43	0.89	1.04	5.53		2.36	0.82	1.12	5.76		0	0	0	0	0	0	0	0
deswUDaysInQueue	Total number of herd-days spent in queue for destruction	82.04	61.2	2	249		80.5	56.89	2	259		0	0	0	0	0	0	0	0
deswADaysInQueue	Total number of animal-days spent in queue for destruction	8.2987e+07	6.68467e+07	18000	287333485		8.03432e+07	6.21747e+07	18000	313068246		0	0	0	0	0	0	0	0
vaccUIni	Total numberof herds that were vaccinate immune prior to the start of the simulation	0	0	0	0		0	0	0	0		0	0	0	0	0	0	0	0
vaccAIni	Total number of Animals in all units that were vaccinate immune prior to the start of the simulation	0	0	0	0		0	0	0	0		0	0	0	0	0	0	0	0
vaccURing	Total Number of Herds Vaccinated	0	0	0	0		0	0	0	0		39.63	13.36	3	46	39.74	13.28	2	46
vaccARing	Total Numebr of Animals Vaccinated	0	0	0	0		0	0	0	0		4.37206e+07	1.62077e+07	59000	51168575	4.38694e+07	1.60971e+07	50000	51168575
vaccUAll	Total numberof units vaccinated for any reason over the course of an iteration (not including initially vaccinated units)	0	0	0	0		0	0	0	0		39.63	13.36	3	46	39.74	13.28	2	46
vaccAAll	Total number of animals in all units vaccinated for any reason over the course of an iteration (not including initially vaccinated units)	0	0	0	0		0	0	0	0		4.37206e+07	1.62077e+07	59000	51168575	4.38694e+07	1.60971e+07	50000	51168575
vacwUMax	Maximum number of units in queue for vaccination on any given day over the course of an iteration	0	0	0	0		0	0	0	0		14.28	5.92	3	36	15.18	6.61	3	33
vacwAMax	Maximum number of animals in queue for vaccination on any given day over the course of an iteration	0	0	0	0		0	0	0	0		2.12142e+07	1.0445e+07	59000	48385843	2.21145e+07	1.08444e+07	59000	47303071
vacwUMaxDay	the first simulation day on which the maximum number of units in queue for vaccination was reached	0	0	0	0		0	0	0	0		7.95	3.35	2	26	7.96	3.13	2	23
vacwAMaxDay	the first simulation day on which the maximum number of animals in queue for vaccination was reached	0	0	0	0		0	0	0	0		8.09	3.53	2	24	7.99	3.32	2	25
vacwUTimeMax	Maximum number of days spent in queue for vaccination by any single unit over the course of an iteration	0	0	0	0		0	0	0	0		2.05	0.22	2	3	2.18	0.43	2	4
vacwUTimeAvg	Average number of days spent in queue for vaccination by each unit that was vaccinated over the course of an iteration	0	0	0	0		0	0	0	0		1.25	0.33	1.02	2.32	1.37	0.41	1.07	2.7
exmcUDirFwd	Total number of units subjected to a herd exam after a trace-forward of direct contact over the course of an iteration	0.55	0.81	0	5		0.52	0.74	0	5		0.62	0.82	0	5	0.59	0.74	0	4
exmcADirFwd	Total number of animals in units subjected to a herd exam after a trace-forward of direct contact over the course of an iteration	239914	427255	0	1868939		226434	397518	0	1816289		261822	595091	0	13000000	271021	606902	0	14091289
exmcUIndFwd	Total number of units subjected to a herd exam after a trace-forward of indirect contact over the course of an iteration	6.66	4.17	0	17		6.47	3.95	0	16		7.46	3.3	0	17	7.44	3.32	0	15
exmcAIndFwd	Total number of animals in units subjected to a herd exam after a trace-forward of indirect contact over the course of an iteration	2.67857e+06	3.37882e+06	0	24777378		2.44068e+06	2.99859e+06	0	25329615		3.23968e+06	3.53232e+06	0	25528893	3.16458e+06	3.30893e+06	0	22705696
exmcUDirBack	Total number of units subjected to a herd exam after a trace-back of direct contact over the course of an iteration	0.26	0.54	0	3		0.23	0.49	0	3		0.29	0.56	0	4	0.33	0.61	0	4
exmcADirBack	Total number of animals in units subjected to a herd exam after a trace-back of direct contact over the course of an iteration	332926	1.59659e+06	0	13840000		271288	1.4433e+06	0	13756789		421690	1.78234e+06	0	13168875	507892	1.97209e+06	0	17551233
exmcUIndBack	Total number of units subjected to a herd exam after a trace-back of indirect contact over the course of an iteration	6.05	4.82	0	21		5.93	4.62	0	20		7.43	4.3	0	21	7.19	4.12	0	20
exmcAIndBack	Total number of animals in units subjected to a herd exam after a trace-back of indirect contact over the course of an iteration	6.2248e+06	7.48442e+06	0	42191983		6.19624e+06	7.5539e+06	0	41224725		8.27562e+06	7.91098e+06	0	45638445	7.86162e+06	7.5721e+06	0	38145826
exmcUDirAll	Total number of units subjected to a herd exam after a trace-forward or trace-back after direct contact over the course of an iteration	0.81	1.05	0	5		0.75	0.92	0	6		0.92	1.05	0	6	0.92	1	0	5
exmcADirAll	Total number of animals in units subjected to a herd exam after a trace-forward or trace-back after direct contact over the course of an iteration	572840	1.66351e+06	0	14159211		497722	1.50579e+06	0	14679203		683511	1.87875e+06	0	14816289	778913	2.05763e+06	0	17551233
exmcUIndAll	Total number of units subjected to a herd exam after a trace-forward or trace-back after indirect contact over the course of an iteration	12.71	8.5	0	35		12.39	8.09	0	35		14.89	6.95	0	34	14.62	6.81	0	32
exmcAIndAll	Total number of animals in units subjected to a herd exam after a trace-forward or trace-back after indirect contact over the course of an iteration	8.90337e+06	9.24083e+06	0	54684716		8.63692e+06	8.86335e+06	0	49805745		1.15153e+07	9.32791e+06	0	48510504	1.10262e+07	9.00092e+06	0	48066950
exmcUAll	Total number of units subjected to a herd exam after a trace-forward or trace-back after contact (either direct or indirect) over the course of an iteration	13.51	9.09	0	38		13.15	8.6	0	40		15.8	7.44	0	36	15.54	7.25	0	34
exmcAAll	Total number of animals in units subjected to a herd exam after a trace-forward or trace-back after contact (either direct or indirect) over the course of an iteration	9.47621e+06	9.74585e+06	0	58353226		9.13464e+06	9.1345e+06	0	49805745		1.21988e+07	9.72071e+06	0	48561144	1.18051e+07	9.44303e+06	0	53991434
tstcUDirFwd	Total number of units subjected to diagnostic testing after a trace-forward of direct contact over the course of an iteration	0.49	0.76	0	5		0.47	0.7	0	4		0.55	0.77	0	5	0.51	0.7	0	4
tstcADirFwd	Total number of animals in units subjected to diagnostic testing after a trace-forward of direct contact over the course of an iteration	222272	412378	0	1868939		215298	391549	0	1816289		223873	396788	0	1816289	245704	593053	0	14091289
tstcUIndFwd	Total number of units subjected to diagnostic testing after a trace-forward of indirect contact over the course of an iteration	5.9	3.75	0	16		5.8	3.6	0	16		6.32	3	0	14	6.32	3.05	0	15
tstcAIndFwd	Total number of animals in units subjected to diagnostic testing after a trace-forward of indirect contact over the course of an iteration	2.3003e+06	3.10912e+06	0	24540503		2.0796e+06	2.68466e+06	0	25329615		2.53899e+06	3.03245e+06	0	24803893	2.57187e+06	2.99093e+06	0	22315696
tstcUDirBack	Total number of units subjected to diagnostic testing after a trace-back of direct contact over the course of an iteration	0.22	0.48	0	2		0.2	0.45	0	3		0.23	0.5	0	4	0.27	0.55	0	3
tstcADirBack	Total number of animals in units subjected to diagnostic testing after a trace-back of direct contact over the course of an iteration	250346	1.37789e+06	0	13840000		235523	1.32504e+06	0	13756789		335453	1.5856e+06	0	13168875	375640	1.67241e+06	0	13746233
tstcUIndBack	Total number of units subjected to diagnostic testing after a trace-back of indirect contact over the course of an iteration	5.19	4.29	0	19		5.14	4.09	0	18		5.92	3.75	0	19	5.71	3.57	0	18
tstcAIndBack	Total number of animals in units subjected to diagnostic testing after a trace-back of indirect contact over the course of an iteration	5.27022e+06	6.74049e+06	0	33578429		5.49299e+06	7.1075e+06	0	41055850		6.16959e+06	6.83135e+06	0	45618445	6.02613e+06	6.62843e+06	0	36330693
tstcUDirAll	Total number of units subjected to diagnostic testing after a trace-forward or trace-back of direct contact over the course of an iteration	0.71	0.96	0	5		0.67	0.85	0	5		0.78	0.95	0	5	0.78	0.92	0	5
tstcADirAll	Total number of animals in units subjected to diagnostic testing after a trace-forward or trace-back of direct contact over the course of an iteration	472619	1.4561e+06	0	14159211		450822	1.3835e+06	0	14679203		559326	1.63928e+06	0	14816289	621343	1.76731e+06	0	14091289
tstcUIndAll	Total number of units subjected to diagnostic testing after a trace-forward or trace-back of indirect contact over the course of an iteration	11.09	7.45	0	31		10.94	7.1	0	33		12.24	6.02	0	31	12.04	5.91	0	28
tstcAIndAll	Total number of animals in units subjected to diagnostic testing after a trace-forward or trace-back of indirect contact over the course of an iteration	7.57053e+06	8.14948e+06	0	45268571		7.57259e+06	8.14522e+06	0	45109637		8.70858e+06	7.88117e+06	0	48321629	8.598e+06	7.78719e+06	0	38652350
tstcUAll	Total number of units subjected to diagnostic testing after a trace-forward or trace-back of contact (either direct or indirect) over the course of an iteration	11.79	7.96	0	33		11.61	7.55	0	38		13.02	6.45	0	33	12.81	6.28	0	31
tstcAAll	Total number of animals in units subjected to diagnostic testing after a trace-forward or trace-back of contact (either direct or indirect) over the course of an iteration	8.04315e+06	8.55131e+06	0	51288741		8.02341e+06	8.40388e+06	0	45109637		9.2679e+06	8.19504e+06	0	48372269	9.21934e+06	8.09617e+06	0	39614764
tstcUTruePos	Total number of tested units with a true positive diagnostic test result over the course of the iteration	9.89	7.28	0	31		9.81	6.98	0	36		11.1	6.1	0	32	10.92	5.87	0	30
tstcATruePos	Total number of animals in tested units with a true positive diagnostic test result over the course of the iteration	7.13085e+06	7.90002e+06	0	51288741		7.07341e+06	7.78964e+06	0	44795122		8.22765e+06	7.57387e+06	0	47098622	8.18646e+06	7.57749e+06	0	38595350
tstcUTrueNeg	Total number of tested units with a true negative diagnostic test result over the course of the iteration	0.74	0.82	0	5		0.71	0.77	0	5		0.69	0.76	0	3	0.67	0.78	0	5
tstcATrueNeg	Total number of animals in tested units with a true negative diagnostic test result over the course of the iteration	67602.4	426279	0	13000000		60514.8	148233	0	2073194		80185.9	526670	0	13314515	78151.3	508842	0	13030000
tstcUFalsePos	Total number of tested units with a false positive diagnostic test result over the course of the iteration	0.04	0.2	0	2		0.03	0.18	0	1		0.03	0.17	0	1	0.02	0.14	0	1
tstcAFalsePos	Total number of animals in tested units with a false positive diagnostic test result over the course of the iteration	2225.83	17920	0	249825		1959.88	15967.3	0	221525		2254.68	19094.5	0	221525	1368.1	14540.8	0	221525
tstcUFalseNeg	Total number of tested units with a false negative diagnostic test result over the course of the iteration	1.12	1.31	0	8		1.07	1.22	0	6		1.2	1.21	0	7	1.21	1.2	0	6
tstcAFalseNeg	Total number of animals in tested units with a false negative diagnostic test result over the course of the iteration	842468	2.27599e+06	0	19566048		887522	2.34899e+06	0	17199389		957811	2.35617e+06	0	17969233	953368	2.36724e+06	0	22625000
zoncFoci	Total number of new zone foci created around units of the indicated type over the course of the iteration	73.6	47.42	1	187		72.99	45.48	1	190		123.5	48.57	1	236	123.25	47.91	1	222
deadcUIni	Total number of herds dead from disease prior to the start of the simulation	0	0	0	0		0	0	0	0		0	0	0	0	0	0	0	0
deadcAIni	Total number of animals in all units dead from disease prior to the start of the simulation	0	0	0	0		0	0	0	0		0	0	0	0	0	0	0	0
deadcU	Total number of herds dead from disease over the course of an iteration	0.81	1.43	0	10		0.69	1.31	0	8		35.97	12.94	0	46	36.11	12.84	0	46
deadcA	Total number ofAnimals in all units dead from disease over the course of an iteration	1.01473e+06	2.95268e+06	0	22785640		1.01931e+06	3.18045e+06	0	24673953		4.09764e+07	1.58704e+07	0	51168575	4.10196e+07	1.5737e+07	0	51168575
deadcUInDestrQueue	Total number of herds that dead from disease while awaiting destruction over the course of an iteration	0.78	1.43	0	10		0.68	1.31	0	8		0	0	0	0	0	0	0	0
deadcAInDestrQueue	Total number of animals in all units that dead from disease while awaiting destruction over the course of an iteration	957021	2.91637e+06	0	22785640		956719	3.09351e+06	0	24673953		0	0	0	0	0	0	0	0
detOccurred	Total number of iterations in which infected units were detected	1000 of 1000 iterations					1000 of 1000 iterations					1000 of 1000 iterations				1000 of 1000 iterations
firstDetection	Day of first detection of an infected unit in the specified iteration	3.75	1.06	2	7		3.68	1.03	2	7		3.73	1.01	2	7	3.67	1.02	2	7
lastDetection	Day of last detection of an infected unit in the specified iteration	13.03	6.18	2	29		13.09	5.97	2	24		18.62	7.72	2	50	18.28	7.41	2	51
firstDetUInf	Total number of units already infected at the time of first detection of an infected unit of any production type in the specified iteration	9.2	13.1	1	44		8.2	12.08	1	42		8.83	12.6	1	45	8.84	12.32	1	41
firstDetAInf	Total number of animals in units already infected at the time of first detection of an infected unit of any production type in the specified iteration	1.53769e+07	2.11313e+07	9000	51110275		1.43216e+07	2.02005e+07	9000	51110275		1.48795e+07	2.09919e+07	9000	51066275	1.54722e+07	2.08054e+07	9000	50991275
vaccOccurred	Total number of iterations in which vaccination occurred during the simulated time period	0 of 1000 iterations					0 of 1000 iterations					1000 of 1000 iterations				1000 of 1000 iterations
firstVaccination	Day of first vaccination of a unit in the specified iteration	n/a	n/a	n/a	n/a		n/a	n/a	n/a	n/a		5.73	1.01	4	9	5.67	1.02	4	9
destrOccurred	Total number of iterations in which destrcution occurred during the simulated time period	1000 of 1000 iterations					1000 of 1000 iterations					0 of 1000 iterations				0 of 1000 iterations
firstDestruction	Day of first destruction of a unit in the specified iteration	5.75	1.06	4	9		5.68	1.03	4	9		n/a	n/a	n/a	n/a	n/a	n/a	n/a	n/a
diseaseEnded	Total number of iterations in which the active disease phase ended	1000 of 1000 iterations					1000 of 1000 iterations					1000 of 1000 iterations				1000 of 1000 iterations
diseaseDuration	Duration of the active disease phase in the specified iteration	14.68	5.46	4	29		14.67	5.19	4	24		31.41	8.75	5	55	31.37	8.62	5	59
outbreakEnded	Total number of iterations in which the outbreak ended	1000 of 1000 iterations					1000 of 1000 iterations					1000 of 1000 iterations				1000 of 1000 iterations
outbreakDuration	Duration of the outbreak in the specified iteration	15.94	5.57	5	30		15.92	5.34	5	27		31.45	8.66	7	55	31.41	8.55	5	59
